# Supplementary material for: Workplace interpersonal conflicts among the healthcare workers: Retrospective exploration from the institutional incident reporting system of a university-affiliated medical center
Source: PLoS One. 2017 Feb 6;12(2):e0171696. doi: 10.1371/journal.pone.0171696 (PMC5293271; doi:10.1371/journal.pone.0171696)
Supplement: S1 Dataset — The case data related to the workplace interpersonal conflicts retrieved from the incident reporting system of the institution. (XLSX) [file pone.0171696.s001.xlsx]

## Sheet: 工作表1
case number	outcome of incident	working experience (years)	unplanned task	reporter	encounter job type	doctor involved	WIC focused on task process or task content	task disagreement	task interference	task negative emotion	WIC focused on interpersonal relationship	relationship disagreement	relationship inteference	relationship negative emotion	task delay	disagreement on policy	disagreement on information	any negative emotion	workers with negative emotion	disruptive language	disruptive behavior	shift	weekend	conflict timing relative to incident	patient transport	face-to-face conflict	incident-related process	conflict-associated task
1	No harm	2.75	1	doctor	doctor-doctor	1	1	1	1	1	0	0	0	0	1	1	0	1	reporter	0	0	night	1	same time	0	1	consultation	request for consultation
2	No harm	2.67	0	doctor	doctor-nurse	1	1	1	1	1	1	0	0	1	0	0	0	1	counterpart	0	0	evening	1	same time	0	1	medication	medication order
3	No harm	2.67	0	doctor	doctor-nurse	1	1	1	1	1	1	1	1	1	0	0	1	1	both	1	0	evening	0	same time	0	1	consultation	equipment preparation
4	No harm	2.58	0	doctor	doctor-nurse	1	1	1	1	1	1	1	1	1	0	0	1	1	both	1	1	day	1	same time	0	1	consultation	equipment preparation
5	No harm	5	0	nurse	nurse-other	0	1	1	1	1	0	0	0	0	1	0	1	1	counterpart	0	0	evening	0	same time	0	0	transfusion	request for transfusion
6	mild	19.5	0	support	support-other	0	1	1	1	1	1	1	0	1	0	0	1	1	both	0	0	day	0	after incident	1	0	medical image examination	preparation for examination
7	No harm	14.83	1	doctor	doctor-doctor	1	1	1	1	1	0	0	0	0	1	0	0	1	counterpart	0	0	evening	0	same time	0	0	consultation	request for consultation
8	No harm	3.67	1	doctor	doctor-doctor	1	1	1	1	0	0	0	0	0	1	0	1	0	reporter	0	0	night	0	same time	1	0	patient transfer	decision on transfer
9	moderate	2.92	1	doctor	doctor-doctor	1	1	1	1	0	0	0	0	0	1	1	1	0	None	0	0	evening	0	same time	1	1	patient transfer	decision on transfer
10	No harm	11.08	1	doctor	doctor-doctor	1	1	1	1	0	0	0	0	0	0	1	1	0	None	0	0	evening	0	before incident	1	0	patient transfer	decision on transfer
11	No harm	3.75	1	nurse	nurse-other	1	1	0	0	1	0	0	0	0	1	0	1	1	reporter	0	0	day	0	after incident	0	0	laboratory test	turnaround time
12	No harm	2.75	0	nurse	nurse-support	0	1	1	1	1	0	0	0	0	1	1	0	1	reporter	0	0	day	0	after incident	0	0	facility maintenance	facility maintenance
13	No harm	19.58	1	nurse	doctor-nurse	1	1	1	1	1	0	0	0	0	1	1	0	1	counterpart	0	0	day	0	same time	1	1	medical image examination	scheduling
14	near miss	1	0	other	nurse-other	0	1	1	1	1	1	0	0	1	1	0	0	1	counterpart	0	0	evening	0	after incident	0	0	laboratory test	sample transporting
15	near miss	1	0	other	nurse-other	0	1	1	1	1	1	0	0	1	0	0	0	1	counterpart	0	0	night	1	after incident	0	0	laboratory test	test ordering
16	No harm	3	0	other	nurse-other	0	1	1	1	0	0	0	0	0	0	0	0	0	None	0	0	day	1	after incident	0	0	laboratory test	sample preparation
17	mild	20.08	0	nurse	nurse-nurse	0	1	1	1	0	0	0	0	0	0	0	1	0	None	0	0	day	0	after incident	1	0	surgery	preoperative preparation
18	No harm	2.17	0	nurse	nurse-nurse	0	1	1	1	0	0	0	0	0	0	0	0	0	None	0	0	day	0	after incident	1	0	surgery	preoperative preparation
19	No harm	10.17	1	nurse	nurse-other	0	1	1	1	0	0	0	0	0	1	0	1	0	None	0	0	evening	0	after incident	0	0	laboratory test	turnaround time
20	No harm	24.58	0	nurse	nurse-support	0	1	1	1	1	0	0	0	0	0	1	0	1	reporter	0	0	day	0	after incident	0	0	equipment maintenance	equipment maintenance
21	No harm	14.08	0	nurse	nurse-support	0	1	1	1	1	0	0	0	0	0	0	1	1	reporter	0	0	evening	0	after incident	0	0	facility maintenance	facility maintenance
22	near miss	11.75	0	nurse	nurse-other	0	1	1	1	1	0	0	0	0	1	0	1	1	reporter	0	0	evening	1	after incident	0	0	laboratory test	sample preparation
23	near miss	7	0	other	nurse-other	0	1	1	1	1	1	0	0	1	0	0	1	1	both	0	0	evening	0	after incident	0	0	laboratory test	sample preparation
24	No harm	1	0	nurse	nurse-support	0	1	1	1	0	0	0	0	0	1	0	0	0	None	0	0	night	0	after incident	0	0	facility maintenance	facility maintenance
25	near miss	0.17	0	nurse	nurse-other	0	1	1	1	0	0	0	0	0	1	0	1	0	None	0	0	day	1	after incident	0	0	transfusion	request for transfusion
26	No harm	10.5	0	nurse	nurse-other	0	1	0	1	0	0	0	0	0	1	0	1	0	None	0	0	day	0	same time	1	0	surgery	inhospital transport
27	No harm	0.17	0	doctor	doctor-support	1	1	1	1	0	0	0	0	0	1	0	0	0	None	0	0	day	0	same time	0	0	outpatient clinic	medical record maintenance
28	No harm	2.83	0	other	other-other	0	1	1	1	1	0	0	0	0	1	1	0	1	reporter	0	0	evening	0	same time	1	0	medical image examination	inhospital transport
29	near miss	7	0	other	nurse-other	0	1	1	0	0	1	0	0	1	0	0	0	1	counterpart	0	0	day	1	before incident	0	0	laboratory test	sample preparation
30	No harm	21.58	0	nurse	nurse-other	0	1	0	0	1	0	0	0	0	0	0	0	1	both	0	0	evening	0	after incident	0	0	laboratory test	report maintenance
31	No harm	3.33	0	doctor	doctor-doctor	1	1	1	0	0	1	0	0	1	0	0	0	1	both	1	0	day	0	same time	0	1	consultation	request for consultation
32	very severe	3.42	1	doctor	doctor-doctor	1	1	0	1	0	0	0	0	0	0	0	0	0	None	0	0	evening	0	before incident	1	1	medical image examination	inhospital transport
33	mild	18.67	0	nurse	doctor-nurse	1	1	1	1	1	0	0	0	0	0	0	1	1	counterpart	0	0	evening	1	same time	0	1	laboratory test	sample preparation
34	No harm	19.83	0	nurse	doctor-nurse	1	1	1	0	0	0	0	0	0	1	1	1	0	None	0	0	evening	0	same time	1	0	patient transfer	decision on transfer
35	No harm	3.42	0	support	nurse-support	0	1	1	1	0	0	0	0	0	0	0	0	0	None	0	0	day	0	after incident	0	0	medical image examination	scheduling
36	No harm	3.42	1	doctor	doctor-other	1	1	1	1	1	0	0	0	0	0	1	0	1	reporter	0	0	evening	0	same time	1	1	medical image examination	continuity of care
37	No harm	16.67	0	nurse	doctor-nurse	1	1	1	0	1	0	0	0	0	0	0	0	1	reporter	0	0	day	0	after incident	0	0	outpatient clinic	scheduling
38	No harm	6.08	0	nurse	nurse-other	0	1	1	1	0	1	0	0	1	0	0	0	1	counterpart	0	1	day	1	same time	1	1	surgery	inhospital transport
39	No harm	3.5	1	nurse	doctor-nurse	1	1	1	1	0	0	0	0	0	0	1	0	0	None	0	0	night	0	same time	1	0	patient transfer	decision on transfer
40	No harm	17	0	nurse	nurse-support	0	1	0	1	0	0	0	0	0	1	0	0	0	None	0	0	day	0	after incident	0	0	facility maintenance	facility maintenance
41	No harm	4.58	1	nurse	doctor-nurse	1	1	1	1	1	0	0	0	0	0	0	1	1	reporter	0	0	day	0	same time	1	1	patient transfer	decision on transfer
42	moderate	3.58	0	nurse	doctor-nurse	1	1	1	0	0	0	0	0	0	0	1	1	0	None	0	0	night	0	same time	0	1	resuscitation	decision on resuscitation
43	near miss	3.25	0	nurse	nurse-other	0	1	1	0	1	0	0	0	0	1	0	1	1	reporter	0	0	night	0	same time	0	0	laboratory test	turnaround time
44	No harm	4.42	0	support	nurse-support	0	1	1	0	0	0	0	0	0	0	1	1	0	None	0	0	night	1	same time	0	0	emergency room visit	patient identification
45	No harm	6	1	nurse	doctor-nurse	1	1	1	1	1	1	0	0	1	1	1	0	1	counterpart	1	0	evening	1	same time	0	0	consultation	request for consultation
46	No harm	22.67	0	doctor	doctor-nurse	1	1	1	1	1	1	1	0	0	1	0	1	1	reporter	0	0	evening	0	same time	0	1	consultation	request for consultation
47	No harm	3.75	0	nurse	doctor-nurse	1	1	1	1	1	0	0	0	0	1	1	0	1	reporter	0	0	evening	0	same time	1	1	medical image examination	scheduling
48	No harm	10	0	support	support-other	0	1	0	0	1	0	0	0	0	1	0	0	1	reporter	0	0	day	0	same time	1	1	medical image examination	inhospital transport
49	mild	16.5	0	nurse	doctor-nurse	1	1	0	1	0	0	0	0	0	1	0	0	0	None	0	0	night	0	same time	0	1	other	patient monitoring
50	near miss	16.58	0	nurse	nurse-other	0	1	1	0	0	0	0	0	0	1	0	1	0	None	0	0	day	1	after incident	0	0	laboratory test	turnaround time
51	mild	9.08	0	nurse	nurse-other	0	1	1	1	0	0	0	0	0	1	1	1	0	None	0	0	day	0	after incident	0	0	laboratory test	turnaround time
52	near miss	4.75	0	nurse	doctor-nurse	1	1	1	1	0	0	0	0	0	1	0	1	0	None	0	0	evening	0	same time	1	0	patient transfer	decision on transfer
53	No harm	6.5	0	nurse	doctor-nurse	1	1	1	1	1	1	0	0	1	1	0	0	1	counterpart	1	0	evening	1	after incident	1	0	medical image examination	preparation for examination
54	No harm	10	0	nurse	doctor-nurse	1	1	1	1	1	0	0	0	0	1	0	1	1	reporter	0	0	day	1	same time	1	0	patient transfer	decision on transfer
55	No harm	14.83	1	doctor	doctor-doctor	1	1	1	1	1	0	0	0	0	0	1	0	1	reporter	0	0	evening	0	same time	1	0	medical image examination	post-examination care
56	No harm	11.75	0	nurse	nurse-other	0	1	1	1	0	0	0	0	0	0	1	0	0	None	0	0	day	0	same time	0	0	medication	inhospital transport
57	near miss	2.83	0	doctor	doctor-support	1	1	0	1	1	1	0	0	1	0	0	1	1	reporter	0	0	evening	0	after incident	0	0	other	IT system maintenance
58	near miss	8.5	0	other	nurse-other	0	1	1	0	0	0	0	0	0	0	0	1	0	None	0	0	evening	0	after incident	0	0	laboratory test	turnaround time
59	No harm	3.92	0	doctor	doctor-doctor	1	1	1	1	0	0	0	0	0	0	0	0	0	None	0	0	evening	0	after incident	0	0	consultation	request for consultation
60	No harm	14.58	0	other	support-other	0	1	1	1	1	0	0	0	0	0	0	0	1	reporter	0	0	evening	0	after incident	1	0	medication	adverse reaction reporting
61	No harm	5	0	other	other-other	0	1	1	1	1	1	0	0	1	0	0	0	1	counterpart	1	1	day	0	same time	0	1	medication	inhospital transport
62	near miss	8.5	0	nurse	nurse-other	0	1	1	0	0	0	0	0	0	1	0	1	0	None	0	0	evening	0	after incident	0	0	laboratory test	turnaround time
63	near miss	2.83	0	nurse	nurse-other	0	1	1	1	0	0	0	0	0	0	0	1	0	None	0	0	day	0	same time	1	1	patient transfer	decision on transfer
64	near miss	13.42	0	nurse	nurse-support	0	1	0	1	0	0	0	0	0	0	0	1	0	None	0	0	day	0	same time	1	1	patient transfer	decision on transfer
65	No harm	5.08	0	nurse	nurse-other	0	1	1	1	1	0	0	0	0	0	0	0	1	reporter	0	0	night	0	same time	0	1	laboratory test	sample preparation
66	No harm	15.83	1	doctor	doctor-doctor	1	1	1	1	0	0	0	0	0	0	1	0	0	None	0	0	day	1	after incident	1	0	patient transfer	preparation for transfer
67	No harm	21.75	1	nurse	nurse-nurse	0	1	1	1	0	0	0	0	0	1	0	0	0	None	0	0	day	0	same time	1	0	patient transfer	decision on transfer
68	No harm	4.08	0	doctor	doctor-doctor	1	1	1	1	1	1	0	0	1	0	0	0	1	reporter	1	0	day	0	after incident	1	0	medical image examination	result reporting
69	near miss	4.25	0	doctor	doctor-other	1	1	1	1	1	1	0	0	1	0	0	1	1	both	1	0	day	1	after incident	1	0	laboratory test	turnaround time
70	No harm	9	1	nurse	doctor-nurse	1	1	1	1	1	0	0	0	0	0	0	0	1	reporter	0	0	night	0	same time	1	0	patient transfer	decision on transfer
71	No harm	6.83	1	nurse	doctor-nurse	1	1	1	1	0	0	0	0	0	1	0	1	0	None	0	0	night	0	same time	1	1	patient transfer	decision on transfer
72	No harm	17	1	nurse	nurse-nurse	0	1	1	1	0	0	0	0	0	0	0	0	0	None	0	0	evening	0	same time	1	1	patient transfer	preparation for transfer
73	near miss	10.83	0	other	support-other	0	1	1	1	0	0	0	0	0	1	0	1	0	None	0	0	day	0	after incident	0	0	facility maintenance	equipment maintenance
74	No harm	9.25	1	nurse	nurse-nurse	0	1	1	1	1	0	0	0	0	1	0	1	1	reporter	0	0	evening	1	same time	1	1	patient transfer	decision on transfer
75	mild	4	1	nurse	nurse-nurse	0	1	1	1	1	1	0	0	1	1	1	1	1	reporter	0	0	evening	0	after incident	1	1	laboratory test	sample transporting
76	No harm	22.08	0	nurse	nurse-other	0	1	1	1	0	0	0	0	0	0	0	1	0	None	0	0	day	1	after incident	0	0	medication	dispensing
77	No harm	4.58	0	doctor	doctor-nurse	1	1	1	1	0	0	0	0	0	0	1	1	0	None	0	0	day	0	same time	0	0	consultation	request for consultation
78	No harm	10.08	0	other	support-other	0	1	1	1	1	0	0	0	0	1	0	0	1	reporter	0	0	day	0	after incident	0	0	laboratory test	turnaround time
79	No harm	23.17	0	support	doctor-support	1	1	1	1	1	1	1	1	1	1	0	0	1	both	1	1	day	1	after incident	0	1	equipment maintenance	supply turnaround time
80	near miss	23	0	nurse	nurse-other	0	1	1	1	0	0	0	0	0	0	0	1	0	None	0	0	day	0	same time	0	0	medication	dispensing
81	No harm	29.25	0	nurse	doctor-nurse	1	1	1	1	0	0	0	0	0	1	0	0	0	counterpart	0	0	day	0	after incident	0	1	laboratory test	sample preparation
82	No harm	10	1	nurse	nurse-nurse	0	1	1	1	0	1	0	0	1	1	1	0	1	reporter	0	0	day	1	after incident	1	0	dialysis	equipment maintenance
83	No harm	15.42	0	nurse	doctor-nurse	1	1	1	1	1	1	0	0	1	0	0	0	1	both	1	0	day	0	after incident	0	0	outpatient clinic	scheduling
84	No harm	3.17	1	nurse	doctor-nurse	1	1	1	1	1	1	0	0	1	0	0	1	1	both	1	0	day	1	same time	0	1	consultation	consultation response
85	No harm	1	0	nurse	nurse-nurse	0	1	1	0	0	0	0	0	0	1	1	1	0	None	0	0	evening	1	same time	1	1	patient transfer	decision on transfer
86	near miss	3.67	0	nurse	nurse-support	0	1	1	1	1	0	0	0	0	1	0	0	1	reporter	0	0	evening	0	same time	0	0	surgery	operation record entry
87	moderate	11	1	nurse	doctor-nurse	1	1	1	1	0	0	0	0	0	1	1	0	0	None	0	0	night	1	same time	1	0	patient transfer	decision on transfer
88	No harm	4.43	0	nurse	nurse-other	0	1	1	1	1	0	0	0	0	0	0	1	1	reporter	0	0	day	0	after incident	1	1	medical image examination	inhospital transport
89	No harm	6.5	0	doctor	doctor-doctor	1	1	1	1	1	0	0	0	0	1	0	1	1	reporter	0	0	day	0	after incident	0	1	consultation	request for consultation
90	No harm	3.08	0	other	nurse-other	0	1	1	1	0	0	0	0	0	0	0	0	0	None	0	0	evening	0	same time	1	1	medical image examination	inhospital transport
91	No harm	3.67	1	nurse	doctor-nurse	1	1	1	1	0	0	0	0	0	1	1	0	0	None	0	0	day	0	same time	1	0	patient transfer	decision on transfer
92	No harm	1.67	0	nurse	doctor-nurse	1	1	1	1	1	1	1	1	1	0	0	0	1	both	1	0	evening	0	same time	1	1	patient transfer	decision on transfer
93	No harm	7.58	1	nurse	nurse-nurse	0	1	1	1	1	0	0	0	0	0	0	1	1	reporter	0	0	evening	0	same time	1	1	patient transfer	handoff
94	No harm	17.67	0	other	other-other	0	1	1	1	1	1	0	1	1	0	0	0	1	counterpart	1	1	day	0	same time	1	1	surgery	inhospital transport
95	No harm	17.75	0	other	doctor-other	1	1	1	1	1	1	0	0	1	1	1	1	1	both	1	0	evening	0	same time	0	0	medical image examination	scheduling
96	No harm	10.75	1	nurse	nurse-other	0	1	1	1	0	0	0	0	0	1	0	1	0	None	0	0	evening	0	after incident	0	0	laboratory test	turnaround time
97	No harm	12.08	0	other	doctor-other	1	1	1	1	0	0	0	0	0	0	1	1	0	None	0	0	day	0	same time	0	0	medical image examination	scheduling
98	No harm	21.43	0	other	support-other	0	1	0	1	1	1	0	0	1	1	0	0	1	both	0	0	day	0	same time	0	0	facility maintenance	supply turnaround time
99	mild	1.83	0	doctor	doctor-other	1	1	1	1	1	0	0	0	0	0	1	0	1	reporter	0	0	evening	0	after incident	1	0	medical image examination	continuity of care
100	No harm	1.75	0	nurse	doctor-nurse	1	1	1	1	0	0	0	0	0	1	0	0	0	None	0	0	day	0	same time	0	0	surgery	scheduling
101	No harm	3.83	0	doctor	doctor-doctor	1	1	1	1	1	0	0	0	0	1	0	0	1	reporter	0	0	day	0	same time	0	0	consultation	request for consultation
102	No harm	3.83	0	support	nurse-support	0	1	1	1	1	0	0	0	0	0	0	0	1	reporter	0	0	day	0	same time	1	1	medical image examination	scheduling
103	near miss	21.43	0	other	nurse-other	0	1	0	1	0	1	0	0	1	1	0	0	1	reporter	1	0	day	0	after incident	1	0	medical image examination	scheduling
104	mild	0.67	0	nurse	nurse-other	0	1	1	1	0	0	0	0	0	0	0	0	0	None	0	0	day	1	after incident	1	0	medical image examination	patient identification
105	No harm	18	0	other	support-other	0	1	1	1	0	0	0	0	0	1	1	1	0	None	0	0	day	0	after incident	0	0	facility maintenance	supply turnaround time
106	No harm	4.83	1	doctor	doctor-nurse	1	1	1	1	1	1	0	0	1	0	1	1	1	both	1	0	evening	1	same time	1	0	patient transfer	decision on transfer
107	No harm	10.58	1	nurse	nurse-other	0	1	1	1	1	0	0	0	0	1	1	0	1	reporter	0	0	evening	0	same time	1	0	medical image examination	inhospital transport
108	mild	5	1	nurse	doctor-nurse	1	1	1	1	1	1	1	0	1	1	0	0	1	reporter	0	0	evening	0	same time	1	1	surgery	preoperative preparation
109	No harm	5.67	0	nurse	doctor-nurse	1	1	1	1	0	0	0	0	0	0	1	0	0	None	0	0	evening	0	same time	0	1	laboratory test	sample preparation
110	No harm	10.75	0	nurse	nurse-nurse	0	1	1	1	0	0	0	0	0	0	0	1	0	None	0	0	day	0	same time	1	0	patient transfer	decision on transfer
111	near miss	6.25	0	other	nurse-other	0	1	1	1	0	0	0	0	0	1	0	1	0	None	0	0	evening	0	same time	1	0	medical image examination	scheduling
112	No harm	1	1	nurse	doctor-nurse	1	1	1	1	0	0	0	0	0	1	1	0	0	None	0	0	night	0	same time	0	1	resuscitation	decision during resuscitation
113	No harm	18.5	1	nurse	doctor-nurse	1	1	1	1	0	0	0	0	0	0	0	0	0	None	0	0	day	0	same time	0	1	resuscitation	decision during resuscitation
114	No harm	3.17	1	doctor	doctor-doctor	1	1	1	1	1	1	1	0	1	1	0	0	1	both	1	0	night	0	same time	0	0	consultation	request for consultation
115	No harm	15.83	0	nurse	doctor-nurse	1	1	1	1	0	0	0	0	0	1	1	0	0	None	0	0	day	0	same time	1	0	patient transfer	decision on transfer
116	No harm	1	0	other	nurse-other	0	1	1	1	0	1	0	0	1	0	1	1	1	both	1	0	night	0	after incident	0	0	laboratory test	sample preparation
117	No harm	6.25	0	nurse	doctor-nurse	1	1	0	1	0	0	0	0	0	1	0	1	0	None	0	0	evening	0	same time	0	0	medical image examination	scheduling
118	No harm	22.08	0	support	doctor-support	1	1	1	1	1	1	1	1	1	0	0	0	1	counterpart	1	1	day	0	after incident	0	1	equipment maintenance	supply turnaround time
119	near miss	8	0	other	nurse-other	0	1	1	1	0	0	0	0	0	0	0	1	0	None	0	0	evening	1	after incident	0	0	laboratory test	sample preparation
120	No harm	20	1	nurse	doctor-nurse	1	1	1	1	1	1	1	1	1	0	0	1	1	both	1	1	evening	0	after incident	1	1	patient transfer	decision on transfer
121	mild	6.17	0	nurse	nurse-nurse	0	1	1	1	0	0	0	0	0	0	0	1	0	None	0	0	day	0	same time	1	1	surgery	continuity of care
122	No harm	20.08	1	nurse	nurse-nurse	0	1	1	1	1	0	0	0	0	1	0	1	1	reporter	0	0	day	0	same time	1	0	patient transfer	decision on transfer
123	No harm	3.5	1	nurse	nurse-nurse	0	1	1	1	1	1	0	0	1	0	0	0	1	reporter	0	0	evening	0	same time	1	1	surgery	inhospital transport
124	No harm	15	1	nurse	doctor-nurse	1	1	1	1	1	0	0	0	0	1	0	1	1	both	0	0	day	0	same time	1	0	patient transfer	decision on transfer
125	No harm	3.25	0	nurse	nurse-nurse	0	1	1	1	1	0	0	0	0	0	1	0	1	reporter	0	0	day	0	after incident	1	0	surgery	inhospital transport
126	No harm	7.58	1	nurse	doctor-nurse	1	1	1	1	0	0	0	0	0	0	0	1	0	None	0	0	night	0	same time	1	1	surgery	scheduling
127	No harm	22.67	0	nurse	nurse-other	0	1	1	0	0	0	0	0	0	0	1	0	0	None	0	0	evening	1	same time	0	0	transfusion	request for transfusion
128	No harm	12.5	0	other	nurse-other	0	1	1	0	0	0	0	0	0	0	0	1	0	None	0	0	day	0	same time	0	0	transfusion	request for transfusion
129	No harm	8.67	0	other	nurse-other	0	1	1	1	0	0	0	0	0	1	0	0	0	None	0	0	day	0	after incident	0	0	transfusion	request for transfusion
130	No harm	4	0	nurse	nurse-other	0	1	1	1	0	0	0	0	0	0	0	1	0	None	0	0	day	0	same time	0	0	transfusion	request for transfusion
131	No harm	4.08	0	nurse	doctor-nurse	1	1	1	1	0	0	0	0	0	0	1	0	0	None	0	0	day	0	same time	0	1	equipment maintenance	equipment maintenance
132	near miss	2.92	1	nurse	doctor-nurse	1	1	1	1	1	0	0	0	0	1	0	1	1	reporter	0	0	day	0	after incident	0	0	surgery	scheduling
133	near miss	3.92	0	doctor	doctor-doctor	1	1	1	1	0	0	0	0	0	1	0	0	0	reporter	0	0	day	0	same time	0	0	surgery	scheduling
134	moderate	30.92	0	nurse	doctor-nurse	1	1	1	1	0	0	0	0	0	0	0	0	0	None	0	0	evening	0	before incident	0	1	surgery	preoperative preparation
135	No harm	1	1	doctor	doctor-nurse	1	1	1	1	1	1	1	0	0	1	0	0	1	reporter	0	0	day	0	same time	0	1	surgery	scheduling
136	No harm	11.5	0	doctor	doctor-doctor	1	1	1	1	1	1	1	0	1	0	0	0	1	counterpart	1	0	evening	0	same time	0	0	surgery	scheduling
137	No harm	2.67	1	doctor	doctor-doctor	1	1	1	1	1	1	1	1	1	0	0	0	1	both	1	0	day	0	same time	0	1	surgery	intraoperative care
138	No harm	10	1	doctor	doctor-doctor	1	1	1	1	1	0	1	0	1	1	0	1	1	reporter	0	0	day	1	same time	1	0	patient transfer	decision on transfer
139	moderate	22.08	0	nurse	doctor-nurse	1	1	1	1	1	1	0	0	1	0	0	0	1	both	1	0	day	0	same time	1	1	medical image examination	preparation for examination
140	No harm	12.83	0	nurse	doctor-nurse	1	1	1	1	1	1	1	0	1	1	0	1	1	both	1	1	evening	0	after incident	1	1	surgery	preoperative preparation
141	No harm	3.58	0	nurse	doctor-nurse	1	1	1	1	1	0	0	0	0	0	0	0	1	reporter	0	0	day	0	same time	0	0	surgery	scheduling
142	No harm	0.67	0	other	doctor-other	1	1	1	1	0	0	0	0	0	1	0	0	0	None	0	0	day	0	same time	0	0	laboratory test	sample preparation
143	No harm	12.43	0	nurse	doctor-nurse	1	1	0	1	1	1	0	0	1	1	0	1	1	reporter	1	0	day	0	same time	1	0	surgery	inhospital transport
144	No harm	3	1	nurse	doctor-nurse	1	1	1	0	1	0	0	0	0	1	0	1	1	reporter	0	0	evening	0	same time	0	0	surgery	scheduling
145	No harm	10.08	1	nurse	doctor-nurse	1	1	1	1	0	0	0	0	0	1	0	1	0	None	0	0	night	1	same time	0	1	surgery	scheduling
146	near miss	1	1	doctor	doctor-nurse	1	1	1	1	1	0	0	0	0	1	0	0	1	reporter	0	0	night	0	same time	1	1	surgery	scheduling
147	No harm	30.5	0	doctor	doctor-support	1	1	1	1	0	1	1	0	1	1	0	1	1	both	1	1	day	0	after incident	1	1	equipment maintenance	supply turnaround time
